# Supplementary material for: ﻿A new genus of Assamiidae (Opiliones, Grassatores) from Xizang, China
Source: Zookeys. 2024 Oct 11;1215:27–52. doi: 10.3897/zookeys.1215.132189 (PMC11489701; doi:10.3897/zookeys.1215.132189)
Supplement: XML Treatment for Linzhiassamia [file zookeys.1215.132189-treatment1.xml]

<!DOCTYPE tp:taxon-treatment
  PUBLIC "-//TaxonX//DTD Taxonomic Treatment Publishing DTD v0 20100105//EN" "tax-treatment-NSO.dtd">
<tp:taxon-treatment xmlns:tp="http://www.plazi.org/taxpub"><tp:treatment-meta><kwd-group><label>Taxon classification</label><kwd>
                <named-content content-type="kingdom">Animalia</named-content>
              </kwd><kwd>
                <named-content content-type="order">Opiliones</named-content>
              </kwd><kwd>
                <named-content content-type="family">Assamiidae</named-content>
              </kwd></kwd-group><mixed-citation publication-type="journal"><person-group><name><surname>Qi</surname><given-names>Xiaoru</given-names></name><name><surname>Kury</surname><given-names>Adriano B.</given-names></name><name><surname>Zhang</surname><given-names>Chao</given-names></name></person-group><article-title>﻿A new genus of <tp:taxon-name><tp:taxon-name-part taxon-name-part-type="family">Assamiidae</tp:taxon-name-part></tp:taxon-name> (<tp:taxon-name><tp:taxon-name-part taxon-name-part-type="order">Opiliones</tp:taxon-name-part></tp:taxon-name>, <tp:taxon-name><tp:taxon-name-part taxon-name-part-type="infraorder">Grassatores</tp:taxon-name-part></tp:taxon-name>) from Xizang, China</article-title><source>Zookeys</source><day>11</day><month>10</month><year>2024</year><volume>1215</volume><fpage>27</fpage><lpage>52</lpage><pub-id pub-id-type="doi">10.3897/zookeys.1215.132189</pub-id></mixed-citation></tp:treatment-meta><tp:nomenclature><label>﻿</label><tp:taxon-name>
              <object-id xmlns:xlink="http://www.w3.org/1999/xlink" content-type="arpha" xlink:type="simple">92A8F083-F482-5665-9936-19C090577F8D</object-id>
              <tp:taxon-name-part taxon-name-part-type="genus" reg="Linzhiassamia">Linzhiassamia</tp:taxon-name-part>
              <object-id xmlns:xlink="http://www.w3.org/1999/xlink" content-type="zoobank" xlink:type="simple">https://zoobank.org/909654AF-C499-4D06-A842-555ECAFC699F</object-id>
            </tp:taxon-name><tp:taxon-status xmlns:xlink="http://www.w3.org/1999/xlink" xlink:type="simple">gen. nov.</tp:taxon-status></tp:nomenclature><tp:treatment-sec sec-type="Included species" id="SECID0ERNAC"><title>Included species.</title><p><italic><tp:taxon-name><tp:taxon-name-part taxon-name-part-type="genus" reg="Linzhiassamia">Linzhiassamia</tp:taxon-name-part><tp:taxon-name-part taxon-name-part-type="species" reg="medogensis">medogensis</tp:taxon-name-part></tp:taxon-name></italic> sp. nov. (type species) and <italic><tp:taxon-name><tp:taxon-name-part taxon-name-part-type="genus" reg="Linzhiassamia">Linzhiassamia</tp:taxon-name-part><tp:taxon-name-part taxon-name-part-type="species" reg="zayuensis">zayuensis</tp:taxon-name-part></tp:taxon-name></italic> sp. nov.</p></tp:treatment-sec><tp:treatment-sec sec-type="etymology" id="SECID0ENOAC"><title>Etymology.</title><p>The genus name is based on 林芝 (Linzhi), an alternative name for Nyingchi. This is associated with the pre-existing genus name <italic><tp:taxon-name><tp:taxon-name-part taxon-name-part-type="genus" reg="Assamia">Assamia</tp:taxon-name-part></tp:taxon-name></italic>. The gender is feminine.</p></tp:treatment-sec><tp:treatment-sec sec-type="diagnosis" id="SECID0E1OAC"><title>Diagnosis.</title><p><italic><tp:taxon-name><tp:taxon-name-part taxon-name-part-type="genus" reg="Linzhiassamia">Linzhiassamia</tp:taxon-name-part></tp:taxon-name></italic> is similar to <italic><tp:taxon-name><tp:taxon-name-part taxon-name-part-type="genus" reg="Paktongius">Paktongius</tp:taxon-name-part></tp:taxon-name></italic> for the sexually dimorphic coxa IV, which in males may reach areas III, IV or even V of the dorsal scutum, while in females it is much shorter, reaching area II, and not projected laterally (<italic><tp:taxon-name><tp:taxon-name-part taxon-name-part-type="genus" reg="Nilgirius">Nilgirius</tp:taxon-name-part></tp:taxon-name></italic> and the Nepalese genera treated here, all possess coxa IV monomorphic).</p><p><italic><tp:taxon-name><tp:taxon-name-part taxon-name-part-type="genus" reg="Linzhiassamia">Linzhiassamia</tp:taxon-name-part></tp:taxon-name></italic> is similar to <italic><tp:taxon-name><tp:taxon-name-part taxon-name-part-type="genus" reg="Dhaulagirius">Dhaulagirius</tp:taxon-name-part></tp:taxon-name></italic> due to the sexually dimorphic chelicerae; however, in <italic><tp:taxon-name><tp:taxon-name-part taxon-name-part-type="genus" reg="Dhaulagirius">Dhaulagirius</tp:taxon-name-part></tp:taxon-name></italic>, the cheliceral hand is much more exaggeratedly developed. In the other genera compared here, the chelicerae are monomorphic.</p><p><italic><tp:taxon-name><tp:taxon-name-part taxon-name-part-type="genus" reg="Linzhiassamia">Linzhiassamia</tp:taxon-name-part></tp:taxon-name></italic> is similar to <italic><tp:taxon-name><tp:taxon-name-part taxon-name-part-type="genus" reg="Nilgirius">Nilgirius</tp:taxon-name-part></tp:taxon-name></italic> and <italic><tp:taxon-name><tp:taxon-name-part taxon-name-part-type="genus" reg="Paktongius">Paktongius</tp:taxon-name-part></tp:taxon-name></italic> for having a “pseudonychium” (tarsal process) in the tarsi of legs III and IV.</p><p><italic><tp:taxon-name><tp:taxon-name-part taxon-name-part-type="genus" reg="Linzhiassamia">Linzhiassamia</tp:taxon-name-part></tp:taxon-name></italic> is similar to <italic><tp:taxon-name><tp:taxon-name-part taxon-name-part-type="genus" reg="Dhaulagirius">Dhaulagirius</tp:taxon-name-part></tp:taxon-name></italic>, <italic><tp:taxon-name><tp:taxon-name-part taxon-name-part-type="genus" reg="Micrassamula">Micrassamula</tp:taxon-name-part></tp:taxon-name></italic>, and <italic><tp:taxon-name><tp:taxon-name-part taxon-name-part-type="genus" reg="Nepalsia">Nepalsia</tp:taxon-name-part></tp:taxon-name></italic> for lacking a sharp annular joint-like constriction in the distal third of the truncus penis, between the pars basalis and pars distalis (in contrast to <italic><tp:taxon-name><tp:taxon-name-part taxon-name-part-type="genus" reg="Nepalsioides">Nepalsioides</tp:taxon-name-part></tp:taxon-name></italic> and <italic><tp:taxon-name><tp:taxon-name-part taxon-name-part-type="genus" reg="Nilgirius">Nilgirius</tp:taxon-name-part></tp:taxon-name></italic>).</p><p><italic><tp:taxon-name><tp:taxon-name-part taxon-name-part-type="genus" reg="Linzhiassamia">Linzhiassamia</tp:taxon-name-part></tp:taxon-name></italic> is similar to <italic><tp:taxon-name><tp:taxon-name-part taxon-name-part-type="genus" reg="Dhaulagirius">Dhaulagirius</tp:taxon-name-part></tp:taxon-name></italic>, <italic><tp:taxon-name><tp:taxon-name-part taxon-name-part-type="genus" reg="Nepalsia">Nepalsia</tp:taxon-name-part></tp:taxon-name></italic>, and <italic><tp:taxon-name><tp:taxon-name-part taxon-name-part-type="genus" reg="Nepalsioides">Nepalsioides</tp:taxon-name-part></tp:taxon-name></italic> for having MS A organized in a triangle (in contrast to <italic><tp:taxon-name><tp:taxon-name-part taxon-name-part-type="genus" reg="Micrassamula">Micrassamula</tp:taxon-name-part></tp:taxon-name></italic>, which has MS A extended into a line, and <italic><tp:taxon-name><tp:taxon-name-part taxon-name-part-type="genus" reg="Nilgirius">Nilgirius</tp:taxon-name-part></tp:taxon-name></italic>, which has a ring-girdle formed by macrosetae D1, A1–A3, and B1).</p><p><italic><tp:taxon-name><tp:taxon-name-part taxon-name-part-type="genus" reg="Linzhiassamia">Linzhiassamia</tp:taxon-name-part></tp:taxon-name></italic> is similar to <italic><tp:taxon-name><tp:taxon-name-part taxon-name-part-type="genus" reg="Dhaulagirius">Dhaulagirius</tp:taxon-name-part></tp:taxon-name></italic>, <italic><tp:taxon-name><tp:taxon-name-part taxon-name-part-type="genus" reg="Nepalsia">Nepalsia</tp:taxon-name-part></tp:taxon-name></italic>, and <italic><tp:taxon-name><tp:taxon-name-part taxon-name-part-type="genus" reg="Nilgirius">Nilgirius</tp:taxon-name-part></tp:taxon-name></italic> for not having a wide dorsal concavity, giving the distal truncus the aspect of an ice-cream scoop (in contrast to <italic><tp:taxon-name><tp:taxon-name-part taxon-name-part-type="genus" reg="Micrassamula">Micrassamula</tp:taxon-name-part></tp:taxon-name></italic> and <italic><tp:taxon-name><tp:taxon-name-part taxon-name-part-type="genus" reg="Nepalsioides">Nepalsioides</tp:taxon-name-part></tp:taxon-name></italic>).</p><p><italic><tp:taxon-name><tp:taxon-name-part taxon-name-part-type="genus" reg="Linzhiassamia">Linzhiassamia</tp:taxon-name-part></tp:taxon-name></italic> is similar to <italic><tp:taxon-name><tp:taxon-name-part taxon-name-part-type="genus" reg="Nepalsia">Nepalsia</tp:taxon-name-part></tp:taxon-name></italic> and <italic><tp:taxon-name><tp:taxon-name-part taxon-name-part-type="genus" reg="Nilgirius">Nilgirius</tp:taxon-name-part></tp:taxon-name></italic> for having all macrosetae concentrated distally (in contrast to <italic><tp:taxon-name><tp:taxon-name-part taxon-name-part-type="genus" reg="Dhaulagirius">Dhaulagirius</tp:taxon-name-part></tp:taxon-name></italic>, <italic><tp:taxon-name><tp:taxon-name-part taxon-name-part-type="genus" reg="Micrassamula">Micrassamula</tp:taxon-name-part></tp:taxon-name></italic>, and <italic><tp:taxon-name><tp:taxon-name-part taxon-name-part-type="genus" reg="Nepalsioides">Nepalsioides</tp:taxon-name-part></tp:taxon-name></italic>).</p><p><italic><tp:taxon-name><tp:taxon-name-part taxon-name-part-type="genus" reg="Linzhiassamia">Linzhiassamia</tp:taxon-name-part></tp:taxon-name></italic> is similar to <italic><tp:taxon-name><tp:taxon-name-part taxon-name-part-type="genus" reg="Dhaulagirius">Dhaulagirius</tp:taxon-name-part></tp:taxon-name></italic> for having the distal part of the truncus with constrictions, flaring to form a pyriform structure (in contrast to <italic><tp:taxon-name><tp:taxon-name-part taxon-name-part-type="genus" reg="Micrassamula">Micrassamula</tp:taxon-name-part></tp:taxon-name></italic>, <italic><tp:taxon-name><tp:taxon-name-part taxon-name-part-type="genus" reg="Nepalsia">Nepalsia</tp:taxon-name-part></tp:taxon-name></italic>, <italic><tp:taxon-name><tp:taxon-name-part taxon-name-part-type="genus" reg="Nepalsioides">Nepalsioides</tp:taxon-name-part></tp:taxon-name></italic>, and <italic><tp:taxon-name><tp:taxon-name-part taxon-name-part-type="genus" reg="Nilgirius">Nilgirius</tp:taxon-name-part></tp:taxon-name></italic>, which have more or less continuous widening of the truncus, getting rounded apically).</p></tp:treatment-sec></tp:taxon-treatment>
