# Supplementary material for: ﻿A new genus of Assamiidae (Opiliones, Grassatores) from Xizang, China
Source: Zookeys. 2024 Oct 11;1215:27–52. doi: 10.3897/zookeys.1215.132189 (PMC11489701; doi:10.3897/zookeys.1215.132189)
Supplement: XML Treatment for Linzhiassamia medogensis [file zookeys.1215.132189-treatment2.xml]

<!DOCTYPE tp:taxon-treatment
  PUBLIC "-//TaxonX//DTD Taxonomic Treatment Publishing DTD v0 20100105//EN" "tax-treatment-NSO.dtd">
<tp:taxon-treatment xmlns:tp="http://www.plazi.org/taxpub"><tp:treatment-meta><kwd-group><label>Taxon classification</label><kwd>
                <named-content content-type="kingdom">Animalia</named-content>
              </kwd><kwd>
                <named-content content-type="order">Opiliones</named-content>
              </kwd><kwd>
                <named-content content-type="family">Assamiidae</named-content>
              </kwd></kwd-group><mixed-citation publication-type="journal"><person-group><name><surname>Qi</surname><given-names>Xiaoru</given-names></name><name><surname>Kury</surname><given-names>Adriano B.</given-names></name><name><surname>Zhang</surname><given-names>Chao</given-names></name></person-group><article-title>﻿A new genus of <tp:taxon-name><tp:taxon-name-part taxon-name-part-type="family">Assamiidae</tp:taxon-name-part></tp:taxon-name> (<tp:taxon-name><tp:taxon-name-part taxon-name-part-type="order">Opiliones</tp:taxon-name-part></tp:taxon-name>, <tp:taxon-name><tp:taxon-name-part taxon-name-part-type="infraorder">Grassatores</tp:taxon-name-part></tp:taxon-name>) from Xizang, China</article-title><source>Zookeys</source><day>11</day><month>10</month><year>2024</year><volume>1215</volume><fpage>27</fpage><lpage>52</lpage><pub-id pub-id-type="doi">10.3897/zookeys.1215.132189</pub-id></mixed-citation></tp:treatment-meta><tp:nomenclature><label>﻿</label><tp:taxon-name>
              <object-id xmlns:xlink="http://www.w3.org/1999/xlink" content-type="arpha" xlink:type="simple">0540D128-7456-5EF9-B54D-87118B5DD9EE</object-id>
              <tp:taxon-name-part taxon-name-part-type="genus" reg="Linzhiassamia">Linzhiassamia</tp:taxon-name-part>
              <tp:taxon-name-part taxon-name-part-type="species" reg="medogensis">medogensis</tp:taxon-name-part>
              <object-id xmlns:xlink="http://www.w3.org/1999/xlink" content-type="zoobank" xlink:type="simple">https://zoobank.org/F56C8DB5-9ADA-4DDD-9E87-04D420941FC1</object-id>
            </tp:taxon-name><tp:taxon-status xmlns:xlink="http://www.w3.org/1999/xlink" xlink:type="simple">sp. nov.</tp:taxon-status><xref ref-type="fig" rid="F1">Figs 1–6</xref><xref ref-type="fig" rid="F2">, 7–12</xref><xref ref-type="fig" rid="F3">, 13–19</xref><xref ref-type="fig" rid="F4">, 20–25</xref></tp:nomenclature><tp:treatment-sec sec-type="type material" id="SECID0EZJAE"><title>Type material.</title><p><bold><italic>Holotype</italic></bold> • male (<abbrev xmlns:xlink="http://www.w3.org/1999/xlink" content-type="institution" xlink:title="Museum of Hebei University, Baoding, China" id="ABBRID0EEKAE" xlink:type="simple">MHBU</abbrev>-Opi-24ZC011501): China: Xizang, Nyingchi, Medog County, <named-content xmlns:xlink="http://www.w3.org/1999/xlink" content-type="dwc:verbatimCoordinates" xlink:type="simple"><named-content content-type="geo-json" specific-use="{&#34;type&#34;:&#34;Point&#34;,&#34;coordinates&#34;:[95.550000,29.550000]}" id="NCID0EMKAE" xlink:type="simple">29°33'N, 95°33'E</named-content></named-content>, alt. 1116 m, 22 May 2019, H. Wang, L.Y. Wang leg. <bold><italic>Paratypes</italic></bold>: • one male (<abbrev xmlns:xlink="http://www.w3.org/1999/xlink" content-type="institution" xlink:title="Museum of Hebei University, Baoding, China" id="ABBRID0EUKAE" xlink:type="simple">MHBU</abbrev>-Opi-24ZC011502) and two females (<abbrev xmlns:xlink="http://www.w3.org/1999/xlink" content-type="institution" xlink:title="Museum of Hebei University, Baoding, China" id="ABBRID0EZKAE" xlink:type="simple">MHBU</abbrev>-Opi-24ZC011503-04), same collecting data as holotype • one male (<abbrev xmlns:xlink="http://www.w3.org/1999/xlink" content-type="institution" xlink:title="Museum of Hebei University, Baoding, China" id="ABBRID0E5KAE" xlink:type="simple">MHBU</abbrev>-Opi-24ZC011601): China: Xizang, Nyingchi, Medog County, <named-content xmlns:xlink="http://www.w3.org/1999/xlink" content-type="dwc:verbatimCoordinates" xlink:type="simple"><named-content content-type="geo-json" specific-use="{&#34;type&#34;:&#34;Point&#34;,&#34;coordinates&#34;:[95.550000,29.550000]}" id="NCID0EGLAE" xlink:type="simple">29°33'N, 95°33'E</named-content></named-content>, alt. 1116 m, 23 May 2019, H. Wang leg.</p></tp:treatment-sec><tp:treatment-sec sec-type="diagnosis" id="SECID0ELLAE"><title>Diagnosis.</title><p>Distal section of penis (pars distalis) markedly enlarged: ventral plate nearly triangle and frontal rim with median crevice (Figs <xref ref-type="fig" rid="F3">13</xref>, <xref ref-type="fig" rid="F3">15</xref>), convex in dorsal view and concave in ventral view (Figs <xref ref-type="fig" rid="F3">14</xref>, <xref ref-type="fig" rid="F3">16</xref>); The pars basalis and pars distalis of the penis are connected by joints (Figs <xref ref-type="fig" rid="F3">13–17</xref>). Glans partially sunken into a dorsally depressed portion of pars distalis of penis, its tip slightly extending the distal margin (Fig. <xref ref-type="fig" rid="F3">14</xref>) of the ventral plate. Opisthosomal region of scutum with abundant setiferous tubercles. Ocularium without spines, but with small, scattered tubercles. Pedipalpal femur ventrally with a row of six or seven setiferous tubercles.</p></tp:treatment-sec><tp:treatment-sec sec-type="etymology" id="SECID0EJMAE"><title>Etymology.</title><p>The species name originates from the specimen collection site: Medog County, Nyingchi, Xizang.</p></tp:treatment-sec><tp:treatment-sec sec-type="description" id="SECID0EOMAE"><title>Description.</title><p><bold>Male</bold> (holotype and paratype). Habitus as in Figs <xref ref-type="fig" rid="F1">1</xref>, <xref ref-type="fig" rid="F2">7</xref>, <xref ref-type="fig" rid="F4">20–22</xref>. Coloration (Figs <xref ref-type="fig" rid="F4">20–22</xref>): entire body dorsally rusty yellow with brown patches; median area of prosoma with dark brown reticulations before and behind the interocular mound; around the ocularium dark brown patches; both lateral ridges of the prosomal and opisthosomal scuta with dark brown stripes; opisthosomal areas I–IV with dark brown, and the central region being lighter than the surrounding areas; there are transverse paler interspaces between areas I–III; area V and free tergites each with a transverse dark band; venter concolorous with the dorsum; chelicerae, pedipalps and legs rusty yellow, reticulated with light to dark brown.</p><fig id="F1" position="float" orientation="portrait"><object-id xmlns:xlink="http://www.w3.org/1999/xlink" content-type="doi" xlink:type="simple">10.3897/zookeys.1215.132189.figures1-6</object-id><object-id xmlns:xlink="http://www.w3.org/1999/xlink" content-type="arpha" xlink:type="simple">A3A711A2-45B8-5762-B974-20CF58E17DF2</object-id><label>Figures 1–6.</label><caption><p><italic><tp:taxon-name><tp:taxon-name-part taxon-name-part-type="genus" reg="Linzhiassamia">Linzhiassamia</tp:taxon-name-part><tp:taxon-name-part taxon-name-part-type="species" reg="medogensis">medogensis</tp:taxon-name-part></tp:taxon-name></italic> sp. nov., male (<bold>2–6</bold> holotype), male (<bold>1</bold> paratype) <bold>1</bold> male body, lateral view <bold>2</bold> left chelicera of male, ental view <bold>3</bold> left chelicera of male, ectal view <bold>4</bold> left pedipalp of male, dorsal view <bold>5</bold> left pedipalp of male, ental view <bold>6</bold> left pedipalp of male, ectal view. Scale bars: 1 mm (<bold>1</bold>); 0.5 mm (<bold>2–6</bold>).</p></caption><graphic xmlns:xlink="http://www.w3.org/1999/xlink" xlink:href="zookeys-1215-027_article-132189__-g001.jpg" position="float" orientation="portrait" xlink:type="simple" id="oo_1152263.jpg"><uri content-type="original_file" xlink:type="simple">https://binary.pensoft.net/fig/1152263</uri></graphic></fig><fig id="F2" position="float" orientation="portrait"><object-id xmlns:xlink="http://www.w3.org/1999/xlink" content-type="doi" xlink:type="simple">10.3897/zookeys.1215.132189.figures7-12</object-id><object-id xmlns:xlink="http://www.w3.org/1999/xlink" content-type="arpha" xlink:type="simple">22A382D6-9B3D-5C70-B605-A9DFE756474F</object-id><label>Figures 7–12.</label><caption><p><italic><tp:taxon-name><tp:taxon-name-part taxon-name-part-type="genus" reg="Linzhiassamia">Linzhiassamia</tp:taxon-name-part><tp:taxon-name-part taxon-name-part-type="species" reg="medogensis">medogensis</tp:taxon-name-part></tp:taxon-name></italic> sp. nov., male (<bold>9, 11</bold> holotype), male (<bold>7</bold> paratype), female (<bold>8, 10, 12</bold> paratype) <bold>7</bold> male body, dorsal view <bold>8</bold> female body, dorsal view <bold>9</bold> left cheliceral fingers of male, frontal view <bold>10</bold> left cheliceral fingers of female, frontal view <bold>11</bold> right tarsal claw IV of male, lateral view <bold>12</bold> right tarsal claw IV of female, lateral view. Scale bars: 1 mm (<bold>7, 8</bold>); 0.5 mm (<bold>11–12</bold>); 0.25 mm (<bold>9–10</bold>).</p></caption><graphic xmlns:xlink="http://www.w3.org/1999/xlink" xlink:href="zookeys-1215-027_article-132189__-g002.jpg" position="float" orientation="portrait" xlink:type="simple" id="oo_1152264.jpg"><uri content-type="original_file" xlink:type="simple">https://binary.pensoft.net/fig/1152264</uri></graphic></fig><fig id="F3" position="float" orientation="portrait"><object-id xmlns:xlink="http://www.w3.org/1999/xlink" content-type="doi" xlink:type="simple">10.3897/zookeys.1215.132189.figures13-19</object-id><object-id xmlns:xlink="http://www.w3.org/1999/xlink" content-type="arpha" xlink:type="simple">2046B973-015F-53DD-B5AF-BE07032D2BD3</object-id><label>Figures 13–19.</label><caption><p><italic><tp:taxon-name><tp:taxon-name-part taxon-name-part-type="genus" reg="Linzhiassamia">Linzhiassamia</tp:taxon-name-part><tp:taxon-name-part taxon-name-part-type="species" reg="medogensis">medogensis</tp:taxon-name-part></tp:taxon-name></italic> sp. nov., genitalia of male holotype (<bold>13–17</bold>) and female paratype (<bold>18–19</bold>) <bold>13</bold> penis, ventral view <bold>14</bold> distal part of penis, lateral view <bold>15</bold> same, dorsal view <bold>16</bold> distal part of penis (expanded), lateral view <bold>17</bold> same, dorsal view <bold>18</bold> ovipositor, dorsal view <bold>19</bold> same, ventral view. Pb, pars basalis, Pd pars distalis. Scale bars: 0.25 mm.</p></caption><graphic xmlns:xlink="http://www.w3.org/1999/xlink" xlink:href="zookeys-1215-027_article-132189__-g003.jpg" position="float" orientation="portrait" xlink:type="simple" id="oo_1152265.jpg"><uri content-type="original_file" xlink:type="simple">https://binary.pensoft.net/fig/1152265</uri></graphic></fig><fig id="F4" position="float" orientation="portrait"><object-id xmlns:xlink="http://www.w3.org/1999/xlink" content-type="doi" xlink:type="simple">10.3897/zookeys.1215.132189.figures20-25</object-id><object-id xmlns:xlink="http://www.w3.org/1999/xlink" content-type="arpha" xlink:type="simple">A288D433-3D68-59E2-84B6-8ADAF93B33DC</object-id><label>Figures 20–25.</label><caption><p>Photographs of male (<bold>20–22</bold> holotype) and female (<bold>23–25</bold> paratype) of <italic><tp:taxon-name><tp:taxon-name-part taxon-name-part-type="genus" reg="Linzhiassamia">Linzhiassamia</tp:taxon-name-part><tp:taxon-name-part taxon-name-part-type="species" reg="medogensis">medogensis</tp:taxon-name-part></tp:taxon-name></italic> sp. nov. <bold>20, 23</bold> body and parts of appendages, dorsal view <bold>21, 24</bold> body and parts of appendages, lateral view <bold>22, 25</bold> body and parts of appendages, ventral view. Scale bars: 1 mm.</p></caption><graphic xmlns:xlink="http://www.w3.org/1999/xlink" xlink:href="zookeys-1215-027_article-132189__-g004.jpg" position="float" orientation="portrait" xlink:type="simple" id="oo_1152266.jpg"><uri content-type="original_file" xlink:type="simple">https://binary.pensoft.net/fig/1152266</uri></graphic></fig><p><bold><italic>Dorsum</italic></bold> (Figs <xref ref-type="fig" rid="F2">7</xref>, <xref ref-type="fig" rid="F4">20</xref>). Dorsal scutum pyriform in shape, widest portion of body at scutal area II. Anterior margin of carapace with two spines at the lateral portion and a single median spine, the middle one is the smallest. Entire prosoma covered with small tubercles; anterior margin of prosoma with a row of small tubercles at the lateral portion. Ocularium oval, removed from the anterior border of scutum by 0.13 mm, and scattered with small tubercles. Opisthosomal region of scutum with five areas. Opisthosomal areas I–IV are adorned with abundant seta-tipped tubercles and a longitudinal row of similar tubercles on the lateral margins. Area V and all free tergites with a transverse row of seta-tipped tubercles.</p><p>Venter (Fig. <xref ref-type="fig" rid="F4">22</xref>). Surface of all coxae tuberculated. Coxa I with a row of four tubercles prolaterally, and two rows of tubercles on the surface. Coxa II with a row of marginal tubercles on the prolateral surface, and disto-dorsally with an enlarged tubercle. Coxa III with prolateral and retrolateral rows of tubercles. Coxa IV larger than others, prolaterally with many scattered tubercles, Genital operculum with many hair-tipped granules. Free sternites with a row of minute tubercles, each with setae on top. Spiracles concealed.</p><p><bold><italic>Chelicera</italic></bold> (Figs <xref ref-type="fig" rid="F1">2–3</xref>, <xref ref-type="fig" rid="F2">9</xref>). Basichelicerite elongate, dorsally with a slight bulla, without prominent armaments. Cheliceral hand unarmed, with sparse hairs only. Fingers relatively short, inner edges toothed as illustrated (Fig. <xref ref-type="fig" rid="F2">9</xref>): moveable finger with 11 teeth, the proximal one enlarged; fixed finger with six teeth, the proximal one diminished.</p><p><bold><italic>Pedipalpus</italic></bold> (Figs <xref ref-type="fig" rid="F1">4–6</xref>). Coxa dorsally with one small tubercle. Trochanter ventrally with one long distal setiferous tubercle. Femur compressed laterally, widest at the middle of its length, ventrally with a row of 6 homogeneous setiferous tubercles; dorsally with a row of twelve low conical tubercles along the entire length; on the medial distal side with one setiferous tubercle. Patella with three ventromesal setiferous tubercles, and two ventroectal setiferous tubercles, dorsally with a row of six low conical tubercles along the entire length. Tibia ventromesally with two enlarged and three small setiferous tubercles; and ventroectally with one fairly enlarged and five setiferous tubercles. Tarsus with sparse hairs, ventromesally with two slightly enlarged and three small setiferous tubercle, and ventroectally with two slightly enlarged and five small setiferous tubercles. Tarsal claw slightly curved, shorter than tarsus.</p><p><bold><italic>Legs</italic>.</bold> Slender and elongated. Trochanters I–IV with small, hair-tipped granules on the ventral surface. All femora with hair-tipped granules, femora III and IV curved. Tarsi III–IV with a pseudonychium and two bare claws (Fig. <xref ref-type="fig" rid="F2">11</xref>). Tarsal formula (I–IV): 5(2)/11–14(3)/6/7. Distitarsus I two-jointed and II three-jointed. The remaining leg segments with hair-tipped granules.</p><p><bold><italic>Penis</italic></bold> (Figs <xref ref-type="fig" rid="F3">13–17</xref>). Truncus (pars basalis) slender, sides nearly parallel, then slightly enlarged (Fig. <xref ref-type="fig" rid="F3">13</xref>) and curved (Figs <xref ref-type="fig" rid="F3">14</xref>, <xref ref-type="fig" rid="F3">16</xref>) towards distal end. Distal portion of penis (pars distalis) markedly enlarged: ventral plate nearly triangle and frontal rim with median crevice (Figs <xref ref-type="fig" rid="F3">13–15</xref>), convex in dorsal view and concave in ventral view (Figs <xref ref-type="fig" rid="F3">14</xref>, <xref ref-type="fig" rid="F3">16</xref>); pars basalis and pars distalis of the penis connected by joints. Glans partially sunken into a dorsally depressed portion of pars distalis of penis, its tip slightly extending the distal margin (Fig. <xref ref-type="fig" rid="F3">14</xref>) of the ventral plate. Glans composed of two-thirds of prickly funnel and capsula externa near the base and one-third of stylus and capsula interna (Figs <xref ref-type="fig" rid="F3">14</xref>, <xref ref-type="fig" rid="F3">16</xref>). Capsula externa and capsula interna cylindrical, and the inner side of capsula interna with dense cover of fur-like microtrichia (Fig. <xref ref-type="fig" rid="F3">16</xref>). Stylus with irregular shape, constricted apically, the inverted stylus with capsula interna sunken into the spiny funnel, and all parts mentioned above surrounded totally by the capsula externa (Fig. <xref ref-type="fig" rid="F3">16</xref>). Ventral plate with 18 large setae (Figs <xref ref-type="fig" rid="F3">13–15</xref>): four dorsal, eight lateral and six ventral.</p><p><bold>Female</bold> (Figs <xref ref-type="fig" rid="F2">8</xref>, <xref ref-type="fig" rid="F2">10</xref>, <xref ref-type="fig" rid="F2">12</xref>, <xref ref-type="fig" rid="F3">18–19</xref>). In general appearance similar to the male; abdomen more rounded posteriorly (Figs <xref ref-type="fig" rid="F4">20</xref>, <xref ref-type="fig" rid="F4">23</xref>). Granulation and spination of body similar to the male (Figs <xref ref-type="fig" rid="F2">8</xref>, <xref ref-type="fig" rid="F4">23</xref>). Chelicerae not enlarged but of normal shape, with a slight difference in inner edges of the cheliceral finger (Fig. <xref ref-type="fig" rid="F2">10</xref>). Pseudonychium of legs IV in females reduced compared to that of male (Figs <xref ref-type="fig" rid="F2">11</xref>, <xref ref-type="fig" rid="F2">12</xref>). Femora of pedipalpi dorsally with a row of six setiferous tubercles. Tarsal formula (I–IV): 5(2)/11–12(3)/6/7.</p><p><bold><italic>Ovipositor</italic></bold> (Figs <xref ref-type="fig" rid="F3">18</xref>, <xref ref-type="fig" rid="F3">19</xref>). Ventral side with four, dorsal side with six setae.</p></tp:treatment-sec><tp:treatment-sec sec-type="description" id="SECID0ELYAE"><title>Measurements.</title><p>Male holotype (female paratype): Body 3.53 (3.53) long, 2.29 (2.00) wide at the widest portion. Scutum 1.85 (1.64) long. Interocular mound 0.63 (0.57) long, 0.34 (0.34) wide, 0.24 (0.20) high, 0.13 (0.12) far from the anterior border of the scutum. Pedipalpal claw 0.39 (0.45) long. Penis 1.02 long. Measurements of left pedipalpus and legs as in Tables <xref ref-type="table" rid="T1">1</xref>, <xref ref-type="table" rid="T2">2</xref>.</p><table-wrap id="T1" position="float" orientation="portrait"><label>Table 1.</label><caption><p><italic><tp:taxon-name><tp:taxon-name-part taxon-name-part-type="genus" reg="Linzhiassamia">Linzhiassamia</tp:taxon-name-part><tp:taxon-name-part taxon-name-part-type="species" reg="medogensis">medogensis</tp:taxon-name-part></tp:taxon-name></italic> sp. nov. Measurements of the pedipalp and legs of the male holotype (<abbrev xmlns:xlink="http://www.w3.org/1999/xlink" content-type="institution" xlink:title="Museum of Hebei University, Baoding, China" id="ABBRID0ENZAE" xlink:type="simple">MHBU</abbrev>-Opi-24ZC011501), as length/width.</p></caption><table id="TID0EIUAG" rules="all"><tbody><tr><th rowspan="1" colspan="1"/><th rowspan="1" colspan="1">Trochanter</th><th rowspan="1" colspan="1">Femur</th><th rowspan="1" colspan="1">Patella</th><th rowspan="1" colspan="1">Tibia</th><th rowspan="1" colspan="1">Metatarsus</th><th rowspan="1" colspan="1">Tarsus</th><th rowspan="1" colspan="1">Total</th></tr><tr><td rowspan="1" colspan="1">Pedipalp</td><td rowspan="1" colspan="1">0.47/0.22</td><td rowspan="1" colspan="1">1.09/0.32</td><td rowspan="1" colspan="1">0.78/0.24</td><td rowspan="1" colspan="1">0.67/0.29</td><td rowspan="1" colspan="1"/><td rowspan="1" colspan="1">0.58/0.28</td><td rowspan="1" colspan="1">3.59</td></tr><tr><td rowspan="1" colspan="1">Leg I</td><td rowspan="1" colspan="1">0.36/0.25</td><td rowspan="1" colspan="1">1.73/0.21</td><td rowspan="1" colspan="1">0.63/0.28</td><td rowspan="1" colspan="1">1.26/0.18</td><td rowspan="1" colspan="1">1.98/0.09</td><td rowspan="1" colspan="1">1.18/0.05</td><td rowspan="1" colspan="1">7.14</td></tr><tr><td rowspan="1" colspan="1">Leg II</td><td rowspan="1" colspan="1">0.39/0.30</td><td rowspan="1" colspan="1">3.22/0.20</td><td rowspan="1" colspan="1">0.94/0.29</td><td rowspan="1" colspan="1">2.72/0.16</td><td rowspan="1" colspan="1">3.24/0.10</td><td rowspan="1" colspan="1">2.52/0.07</td><td rowspan="1" colspan="1">13.03</td></tr><tr><td rowspan="1" colspan="1">Leg III</td><td rowspan="1" colspan="1">0.46/0.37</td><td rowspan="1" colspan="1">2.30/0.24</td><td rowspan="1" colspan="1">0.81/0.35</td><td rowspan="1" colspan="1">1.51/0.21</td><td rowspan="1" colspan="1">2.68/0.16</td><td rowspan="1" colspan="1">1.40/0.11</td><td rowspan="1" colspan="1">9.16</td></tr><tr><td rowspan="1" colspan="1">Leg IV</td><td rowspan="1" colspan="1">0.60/0.36</td><td rowspan="1" colspan="1">3.75/0.26</td><td rowspan="1" colspan="1">1.02/0.42</td><td rowspan="1" colspan="1">2.23/0.21</td><td rowspan="1" colspan="1">4.32/0.18</td><td rowspan="1" colspan="1">1.89/0.12</td><td rowspan="1" colspan="1">13.81</td></tr></tbody></table></table-wrap><table-wrap id="T2" position="float" orientation="portrait"><label>Table 2.</label><caption><p><italic><tp:taxon-name><tp:taxon-name-part taxon-name-part-type="genus" reg="Linzhiassamia">Linzhiassamia</tp:taxon-name-part><tp:taxon-name-part taxon-name-part-type="species" reg="medogensis">medogensis</tp:taxon-name-part></tp:taxon-name></italic> sp. nov. Measurements of the pedipalp and legs of the female paratype (<abbrev xmlns:xlink="http://www.w3.org/1999/xlink" content-type="institution" xlink:title="Museum of Hebei University, Baoding, China" id="ABBRID0EA6AE" xlink:type="simple">MHBU</abbrev>-Opi-24ZC011503), as length/width.</p></caption><table id="TID0ED3AG" rules="all"><tbody><tr><th rowspan="1" colspan="1"/><th rowspan="1" colspan="1">Trochanter</th><th rowspan="1" colspan="1">Femur</th><th rowspan="1" colspan="1">Patella</th><th rowspan="1" colspan="1">Tibia</th><th rowspan="1" colspan="1">Metatarsus</th><th rowspan="1" colspan="1">Tarsus</th><th rowspan="1" colspan="1">Total</th></tr><tr><td rowspan="1" colspan="1">Pedipalp</td><td rowspan="1" colspan="1">0.44/0.22</td><td rowspan="1" colspan="1">0.97/0.28</td><td rowspan="1" colspan="1">0.70/0.24</td><td rowspan="1" colspan="1">0.62/0.28</td><td rowspan="1" colspan="1"/><td rowspan="1" colspan="1">0.54/0.24</td><td rowspan="1" colspan="1">3.27</td></tr><tr><td rowspan="1" colspan="1">Leg I</td><td rowspan="1" colspan="1">0.45/0.28</td><td rowspan="1" colspan="1">2.45/0.16</td><td rowspan="1" colspan="1">0.72/0.25</td><td rowspan="1" colspan="1">2.35/0.15</td><td rowspan="1" colspan="1">2.83/0.08</td><td rowspan="1" colspan="1">2.08/0.08</td><td rowspan="1" colspan="1">10.88</td></tr><tr><td rowspan="1" colspan="1">Leg II</td><td rowspan="1" colspan="1">0.46/0.29</td><td rowspan="1" colspan="1">2.75/0.18</td><td rowspan="1" colspan="1">0.74/0.24</td><td rowspan="1" colspan="1">2.44/0.15</td><td rowspan="1" colspan="1">2.71/0.08</td><td rowspan="1" colspan="1">2.04/0.08</td><td rowspan="1" colspan="1">11.14</td></tr><tr><td rowspan="1" colspan="1">Leg III</td><td rowspan="1" colspan="1">0.42/0.35</td><td rowspan="1" colspan="1">2.03/0.23</td><td rowspan="1" colspan="1">0.58/0.31</td><td rowspan="1" colspan="1">1.32/0.22</td><td rowspan="1" colspan="1">2.21/0.13</td><td rowspan="1" colspan="1">1.21/0.11</td><td rowspan="1" colspan="1">7.77</td></tr><tr><td rowspan="1" colspan="1">Leg IV</td><td rowspan="1" colspan="1">0.54/0.33</td><td rowspan="1" colspan="1">3.09/0.23</td><td rowspan="1" colspan="1">0.78/0.32</td><td rowspan="1" colspan="1">1.92/0.23</td><td rowspan="1" colspan="1">3.45/0.14</td><td rowspan="1" colspan="1">1.52/0.08</td><td rowspan="1" colspan="1">11.30</td></tr></tbody></table></table-wrap></tp:treatment-sec><tp:treatment-sec sec-type="habitat" id="SECID0EAEAG"><title>Habitat.</title><p>The specimens were collected under stones and on the leaves of the shrubbery.</p></tp:treatment-sec><tp:treatment-sec sec-type="distribution" id="SECID0EFEAG"><title>Distribution.</title><p>Known only from the type locality, the Medog County, Nyingchi City, Xizang Autonomous Region, China.</p></tp:treatment-sec><tp:treatment-sec sec-type="variation" id="SECID0EKEAG"><title>Variation.</title><p>Specimens examined included three males and two females, the number of tarsal segments on the second legs was not constant, which varied from eleven to fourteen segments. On the fourth leg, the number of tarsal segments varies from seven to eight. The number of tarsal segments on the second leg and third leg is constant, with five segments on the second and six segments on the third. Another variation is the number of setiferous tubercles on the pedipalpus trochanter. For example, the male holotype (<abbrev xmlns:xlink="http://www.w3.org/1999/xlink" content-type="institution" xlink:title="Museum of Hebei University, Baoding, China" id="ABBRID0EQEAG" xlink:type="simple">MHBU</abbrev>-Opi-24ZC011501) has only one setiferous tubercle on the pedipalpus trochanter (Figs <xref ref-type="fig" rid="F1">5</xref>, <xref ref-type="fig" rid="F1">6</xref>), while the male paratype (<abbrev xmlns:xlink="http://www.w3.org/1999/xlink" content-type="institution" xlink:title="Museum of Hebei University, Baoding, China" id="ABBRID0E4EAG" xlink:type="simple">MHBU</abbrev>-Opi-24ZC011601) has two setiferous tubercles (Fig. <xref ref-type="fig" rid="F1">1</xref>).</p></tp:treatment-sec></tp:taxon-treatment>
