# Supplementary material for: ﻿A new genus of Assamiidae (Opiliones, Grassatores) from Xizang, China
Source: Zookeys. 2024 Oct 11;1215:27–52. doi: 10.3897/zookeys.1215.132189 (PMC11489701; doi:10.3897/zookeys.1215.132189)
Supplement: XML Treatment for Linzhiassamia zayuensis [file zookeys.1215.132189-treatment3.xml]

<!DOCTYPE tp:taxon-treatment
  PUBLIC "-//TaxonX//DTD Taxonomic Treatment Publishing DTD v0 20100105//EN" "tax-treatment-NSO.dtd">
<tp:taxon-treatment xmlns:tp="http://www.plazi.org/taxpub"><tp:treatment-meta><kwd-group><label>Taxon classification</label><kwd>
                <named-content content-type="kingdom">Animalia</named-content>
              </kwd><kwd>
                <named-content content-type="order">Opiliones</named-content>
              </kwd><kwd>
                <named-content content-type="family">Assamiidae</named-content>
              </kwd></kwd-group><mixed-citation publication-type="journal"><person-group><name><surname>Qi</surname><given-names>Xiaoru</given-names></name><name><surname>Kury</surname><given-names>Adriano B.</given-names></name><name><surname>Zhang</surname><given-names>Chao</given-names></name></person-group><article-title>﻿A new genus of <tp:taxon-name><tp:taxon-name-part taxon-name-part-type="family">Assamiidae</tp:taxon-name-part></tp:taxon-name> (<tp:taxon-name><tp:taxon-name-part taxon-name-part-type="order">Opiliones</tp:taxon-name-part></tp:taxon-name>, <tp:taxon-name><tp:taxon-name-part taxon-name-part-type="infraorder">Grassatores</tp:taxon-name-part></tp:taxon-name>) from Xizang, China</article-title><source>Zookeys</source><day>11</day><month>10</month><year>2024</year><volume>1215</volume><fpage>27</fpage><lpage>52</lpage><pub-id pub-id-type="doi">10.3897/zookeys.1215.132189</pub-id></mixed-citation></tp:treatment-meta><tp:nomenclature><label>﻿</label><tp:taxon-name>
              <object-id xmlns:xlink="http://www.w3.org/1999/xlink" content-type="arpha" xlink:type="simple">C33CCE25-0771-5751-B290-D3C18D0016EA</object-id>
              <tp:taxon-name-part taxon-name-part-type="genus" reg="Linzhiassamia">Linzhiassamia</tp:taxon-name-part>
              <tp:taxon-name-part taxon-name-part-type="species" reg="zayuensis">zayuensis</tp:taxon-name-part>
              <object-id xmlns:xlink="http://www.w3.org/1999/xlink" content-type="zoobank" xlink:type="simple">https://zoobank.org/65820C30-2533-44E6-A83F-94DABD451260</object-id>
            </tp:taxon-name><tp:taxon-status xmlns:xlink="http://www.w3.org/1999/xlink" xlink:type="simple">sp. nov.</tp:taxon-status><xref ref-type="fig" rid="F5">Figs 26–31</xref><xref ref-type="fig" rid="F6">, 32–37</xref><xref ref-type="fig" rid="F7">, 38–44</xref><xref ref-type="fig" rid="F8">, 45–50</xref><xref ref-type="fig" rid="F9">, 51–56</xref><xref ref-type="fig" rid="F10">, 57–62</xref><xref ref-type="fig" rid="F11">, 63–69</xref><xref ref-type="fig" rid="F12">, 70–75</xref></tp:nomenclature><tp:treatment-sec sec-type="type material" id="SECID0EPHAG"><title>Type material.</title><p><bold><italic>Holotype</italic></bold> • male (<abbrev xmlns:xlink="http://www.w3.org/1999/xlink" content-type="institution" xlink:title="Museum of Hebei University, Baoding, China" id="ABBRID0E1HAG" xlink:type="simple">MHBU</abbrev>-Opi-24ZC011801): China: Xizang, Nyingchi, Zayu County, <named-content xmlns:xlink="http://www.w3.org/1999/xlink" content-type="dwc:verbatimCoordinates" xlink:type="simple"><named-content content-type="geo-json" specific-use="{&#34;type&#34;:&#34;Point&#34;,&#34;coordinates&#34;:[97.500000,28.483333]}" id="NCID0ECIAG" xlink:type="simple">28°29'N, 97°30'E</named-content></named-content>, alt. 1405 m, 13 July 2020, L.Y. Wang leg. <bold><italic>Paratypes</italic></bold>: • one female (<abbrev xmlns:xlink="http://www.w3.org/1999/xlink" content-type="institution" xlink:title="Museum of Hebei University, Baoding, China" id="ABBRID0EKIAG" xlink:type="simple">MHBU</abbrev>-Opi-24ZC011802), China: Xizang, Nyingchi, Zayu County, <named-content xmlns:xlink="http://www.w3.org/1999/xlink" content-type="dwc:verbatimCoordinates" xlink:type="simple"><named-content content-type="geo-json" specific-use="{&#34;type&#34;:&#34;Point&#34;,&#34;coordinates&#34;:[97.200000,29.283333]}" id="NCID0ESIAG" xlink:type="simple">28°77'N, 96°72'E</named-content></named-content>, alt. 1945 m, 27 May 2019, H. Wang leg • one male and one female (<abbrev xmlns:xlink="http://www.w3.org/1999/xlink" content-type="institution" xlink:title="Museum of Hebei University, Baoding, China" id="ABBRID0EXIAG" xlink:type="simple">MHBU</abbrev>-Opi-24ZC011803-04), China: Xizang, Nyingchi, Zayu County, <named-content xmlns:xlink="http://www.w3.org/1999/xlink" content-type="dwc:verbatimCoordinates" xlink:type="simple"><named-content content-type="geo-json" specific-use="{&#34;type&#34;:&#34;Point&#34;,&#34;coordinates&#34;:[97.650000,28.883333]}" id="NCID0E6IAG" xlink:type="simple">28°53'N, 96°99'E</named-content></named-content>, alt. 1509 m, 11 May 2023, Y. M. Hou, Z. Y. Yang leg • one male (<abbrev xmlns:xlink="http://www.w3.org/1999/xlink" content-type="institution" xlink:title="Museum of Hebei University, Baoding, China" id="ABBRID0EEJAG" xlink:type="simple">MHBU</abbrev>-Opi-24ZC011901), China: Xizang, Nyingchi, Lulang Town, <named-content xmlns:xlink="http://www.w3.org/1999/xlink" content-type="dwc:verbatimCoordinates" xlink:type="simple"><named-content content-type="geo-json" specific-use="{&#34;type&#34;:&#34;Point&#34;,&#34;coordinates&#34;:[95.366667,30.600000]}" id="NCID0EMJAG" xlink:type="simple">29°96'N, 94°82'E</named-content></named-content>, alt. 2472 m, 21 May 2019, H. Wang leg • one female (<abbrev xmlns:xlink="http://www.w3.org/1999/xlink" content-type="institution" xlink:title="Museum of Hebei University, Baoding, China" id="ABBRID0ERJAG" xlink:type="simple">MHBU</abbrev>-Opi-24ZC011902), China: Xizang, Nyingchi, Bome County, <named-content xmlns:xlink="http://www.w3.org/1999/xlink" content-type="dwc:verbatimCoordinates" xlink:type="simple"><named-content content-type="geo-json" specific-use="{&#34;type&#34;:&#34;Point&#34;,&#34;coordinates&#34;:[95.116667,30.166667]}" id="NCID0EZJAG" xlink:type="simple">30°10'N, 95°07'E</named-content></named-content>, alt. 2037 m, 02 June 2022, B. Liu leg • one male and one female (<abbrev xmlns:xlink="http://www.w3.org/1999/xlink" content-type="institution" xlink:title="Museum of Hebei University, Baoding, China" id="ABBRID0E5JAG" xlink:type="simple">MHBU</abbrev>-Opi-24ZC011903-04), China: Xizang, Nyingchi, Bome County, <named-content xmlns:xlink="http://www.w3.org/1999/xlink" content-type="dwc:verbatimCoordinates" xlink:type="simple"><named-content content-type="geo-json" specific-use="{&#34;type&#34;:&#34;Point&#34;,&#34;coordinates&#34;:[95.033333,30.066667]}" id="NCID0EGKAG" xlink:type="simple">30°04'N, 95°02'E</named-content></named-content>, alt. 2051 m, 17 July 2020, L. Y. Wang, Y. M. Hou, leg.</p></tp:treatment-sec><tp:treatment-sec sec-type="diagnosis" id="SECID0ELKAG"><title>Diagnosis.</title><p>The distal margin of the ventral plate is smooth and without any indentation (Figs <xref ref-type="fig" rid="F7">38</xref>, <xref ref-type="fig" rid="F11">63</xref>). Capsula externa cylindrical and capsula interna triangular, and the inner side of capsula interna with dense cover of fur-like microtrichia (Figs <xref ref-type="fig" rid="F7">41</xref>, <xref ref-type="fig" rid="F11">66</xref>). The ocularium has either a short spine or is unarmed, and there are two or three spines on the lateral anterior margin of the carapace (Figs <xref ref-type="fig" rid="F5">26</xref>, <xref ref-type="fig" rid="F6">32</xref>, <xref ref-type="fig" rid="F6">33</xref>, <xref ref-type="fig" rid="F8">45</xref>, <xref ref-type="fig" rid="F8">46</xref>, <xref ref-type="fig" rid="F8">48</xref>, <xref ref-type="fig" rid="F8">49</xref>, <xref ref-type="fig" rid="F9">51</xref>, <xref ref-type="fig" rid="F10">57</xref>, <xref ref-type="fig" rid="F10">58</xref>, <xref ref-type="fig" rid="F12">70</xref>, <xref ref-type="fig" rid="F12">71</xref>, <xref ref-type="fig" rid="F12">73–74</xref>).</p></tp:treatment-sec><tp:treatment-sec sec-type="notes" id="SECID0EVMAG"><title>Notes.</title><p>The external morphological differences of this species are significant. The interocular have either a short spine or are smooth, and at the lateral portion there are two or three spines on the anterior margin of the carapace. However, the seta-tipped tubercles on the opisthosomal region of scutum are relatively small, which allows for a preliminary differentiation from the other three species. Additionally, by examining the expanded structure of the genitalia together with external morphological characteristics, this species can be accurately distinguished from others.</p></tp:treatment-sec><tp:treatment-sec sec-type="etymology" id="SECID0E1MAG"><title>Etymology.</title><p>The name of this species is derived from its collection locality in Zayu County, Nyingchi, Xizang.</p></tp:treatment-sec><tp:treatment-sec sec-type="description" id="SECID0E6MAG"><title>Description.</title><p><bold>Male</bold> (holotype and paratype). Habitus as in Figs <xref ref-type="fig" rid="F5">26</xref>, <xref ref-type="fig" rid="F6">32</xref>, <xref ref-type="fig" rid="F8">45–47</xref>. Coloration (Figs <xref ref-type="fig" rid="F8">45–47</xref>): entire body dorsally rusty yellow with brown patches; median area of prosoma with dark brown reticulations before and behind the interocular mound; anterior margin of prosoma have dark brown patches at the lateral portion; both lateral ridges of the prosomal and opisthosomal scutum with dark brown stripes; opisthosomal areas I–IV with dark brown patches, and there is a longitudinal dark brown stripe along the entire length; area V and free tergites each with a transverse dark band; The venter is the same color as the dorsum; chelicerae, pedipalps and legs rusty yellow, reticulated with light to dark brown.</p><p><bold><italic>Dorsum</italic></bold> (Figs <xref ref-type="fig" rid="F6">32</xref>, <xref ref-type="fig" rid="F8">45</xref>). Dorsal scutum pyriform in shape, widest portion of body at scutal area II. Anterior margin of carapace with three spines (two large spines and one small spine, with the middle one being the smallest) at the lateral portion and a single median spine; anterior margin of prosoma with two rows of small tubercles at the lateral portion. Ocularium oval, removed from the anterior border of scutum by 0.19 mm, and scattered with small tubercles. Opisthosomal region of scutum with five areas. Except for a few scattered small seta-tipped tubercles in areas II and III, opisthosomal areas I to IV are mostly smooth. Area V and all free tergites with a transverse row of seta-tipped tubercles.</p><fig id="F5" position="float" orientation="portrait"><object-id xmlns:xlink="http://www.w3.org/1999/xlink" content-type="doi" xlink:type="simple">10.3897/zookeys.1215.132189.figures26-31</object-id><object-id xmlns:xlink="http://www.w3.org/1999/xlink" content-type="arpha" xlink:type="simple">344C4BF1-C9EC-53E9-9AB3-5C9B5A91EDD4</object-id><label>Figures 26–31.</label><caption><p><italic><tp:taxon-name><tp:taxon-name-part taxon-name-part-type="genus" reg="Linzhiassamia">Linzhiassamia</tp:taxon-name-part><tp:taxon-name-part taxon-name-part-type="species" reg="zayuensis">zayuensis</tp:taxon-name-part></tp:taxon-name></italic> sp. nov., male (<bold>27–31</bold> holotype), male (<bold>26</bold> paratype) <bold>26</bold> male body, lateral view <bold>27</bold> left chelicera of male, ental view <bold>28</bold> left chelicera of male, ectal view <bold>29</bold> left pedipalp of male, dorsal view <bold>30</bold> left pedipalp of male, ental view <bold>31</bold> left pedipalp of male, ectal view. Scale bars: 1 mm (<bold>26</bold>); 0.5 mm (<bold>27–31</bold>).</p></caption><graphic xmlns:xlink="http://www.w3.org/1999/xlink" xlink:href="zookeys-1215-027_article-132189__-g005.jpg" position="float" orientation="portrait" xlink:type="simple" id="oo_1152267.jpg"><uri content-type="original_file" xlink:type="simple">https://binary.pensoft.net/fig/1152267</uri></graphic></fig><fig id="F6" position="float" orientation="portrait"><object-id xmlns:xlink="http://www.w3.org/1999/xlink" content-type="doi" xlink:type="simple">10.3897/zookeys.1215.132189.figures32-37</object-id><object-id xmlns:xlink="http://www.w3.org/1999/xlink" content-type="arpha" xlink:type="simple">3CA0C74B-5779-53B6-BB38-B6123CEFB010</object-id><label>Figures 32–37.</label><caption><p><italic><tp:taxon-name><tp:taxon-name-part taxon-name-part-type="genus" reg="Linzhiassamia">Linzhiassamia</tp:taxon-name-part><tp:taxon-name-part taxon-name-part-type="species" reg="zayuensis">zayuensis</tp:taxon-name-part></tp:taxon-name></italic> sp. nov., male (<bold>34, 36</bold> holotype), male (<bold>32</bold> paratype), female (<bold>33, 35, 37</bold> paratype) <bold>32</bold> male body, dorsal view <bold>33</bold> female body, dorsal view <bold>34</bold> left cheliceral fingers of male, frontal view <bold>35</bold> left cheliceral fingers of female, frontal view <bold>36</bold> right tarsal claw IV of male, lateral view <bold>37</bold> right tarsal claw IV of female, lateral view. Scale bars: 1 mm (<bold>32–33</bold>); 0.5 mm (<bold>36–37</bold>); 0.25 mm (<bold>34–35</bold>).</p></caption><graphic xmlns:xlink="http://www.w3.org/1999/xlink" xlink:href="zookeys-1215-027_article-132189__-g006.jpg" position="float" orientation="portrait" xlink:type="simple" id="oo_1152268.jpg"><uri content-type="original_file" xlink:type="simple">https://binary.pensoft.net/fig/1152268</uri></graphic></fig><fig id="F7" position="float" orientation="portrait"><object-id xmlns:xlink="http://www.w3.org/1999/xlink" content-type="doi" xlink:type="simple">10.3897/zookeys.1215.132189.figures38-44</object-id><object-id xmlns:xlink="http://www.w3.org/1999/xlink" content-type="arpha" xlink:type="simple">B8F5FA15-C27D-5AE2-89E9-111F79155700</object-id><label>Figures 38–44.</label><caption><p><italic><tp:taxon-name><tp:taxon-name-part taxon-name-part-type="genus" reg="Linzhiassamia">Linzhiassamia</tp:taxon-name-part><tp:taxon-name-part taxon-name-part-type="species" reg="zayuensis">zayuensis</tp:taxon-name-part></tp:taxon-name></italic> sp. nov., genitalia of male holotype (<bold>38–42</bold>) and female paratype (<bold>43, 44</bold>) <bold>38</bold> penis, ventral view <bold>39</bold> distal part of penis, lateral view <bold>40</bold> same, dorsal view <bold>41</bold> distal part of penis (expanded), lateral view <bold>42</bold> same, dorsal view <bold>43</bold> ovipositor, dorsal view <bold>44</bold> same, ventral view. Pb, pars basalis, Pd pars distalis. Scale bars: 0.5 mm (<bold>38</bold>); 0.25 mm (<bold>39–44</bold>).</p></caption><graphic xmlns:xlink="http://www.w3.org/1999/xlink" xlink:href="zookeys-1215-027_article-132189__-g007.jpg" position="float" orientation="portrait" xlink:type="simple" id="oo_1152269.jpg"><uri content-type="original_file" xlink:type="simple">https://binary.pensoft.net/fig/1152269</uri></graphic></fig><fig id="F8" position="float" orientation="portrait"><object-id xmlns:xlink="http://www.w3.org/1999/xlink" content-type="doi" xlink:type="simple">10.3897/zookeys.1215.132189.figures45-50</object-id><object-id xmlns:xlink="http://www.w3.org/1999/xlink" content-type="arpha" xlink:type="simple">D5AAEF33-4EAF-5442-A687-7A286CC1548C</object-id><label>Figures 45–50.</label><caption><p>Photographs of male (<bold>45–47</bold> holotype) and female (<bold>48–50</bold> paratype) of <italic><tp:taxon-name><tp:taxon-name-part taxon-name-part-type="genus" reg="Linzhiassamia">Linzhiassamia</tp:taxon-name-part><tp:taxon-name-part taxon-name-part-type="species" reg="zayuensis">zayuensis</tp:taxon-name-part></tp:taxon-name></italic> sp. nov. <bold>45, 48</bold> body and parts of appendages, dorsal view <bold>46, 49</bold> body and parts of appendages, lateral view <bold>47, 50</bold> body and parts of appendages, ventral view. Scale bars: 1 mm.</p></caption><graphic xmlns:xlink="http://www.w3.org/1999/xlink" xlink:href="zookeys-1215-027_article-132189__-g008.jpg" position="float" orientation="portrait" xlink:type="simple" id="oo_1152270.jpg"><uri content-type="original_file" xlink:type="simple">https://binary.pensoft.net/fig/1152270</uri></graphic></fig><fig id="F9" position="float" orientation="portrait"><object-id xmlns:xlink="http://www.w3.org/1999/xlink" content-type="doi" xlink:type="simple">10.3897/zookeys.1215.132189.figures51-56</object-id><object-id xmlns:xlink="http://www.w3.org/1999/xlink" content-type="arpha" xlink:type="simple">DBF42ACB-BC27-5F90-8243-000E1CE8DB43</object-id><label>Figures 51–56.</label><caption><p><italic><tp:taxon-name><tp:taxon-name-part taxon-name-part-type="genus" reg="Linzhiassamia">Linzhiassamia</tp:taxon-name-part><tp:taxon-name-part taxon-name-part-type="species" reg="zayuensis">zayuensis</tp:taxon-name-part></tp:taxon-name></italic> sp. nov., male (<bold>51–56</bold> paratype) <bold>51</bold> male body, lateral view <bold>52</bold> left chelicera of male, ental view <bold>53</bold> left chelicera of male, ectal view <bold>54</bold> left pedipalp of male, dorsal view <bold>55</bold> left pedipalp of male, ental view <bold>56</bold> left pedipalp of male, ectal view. Scale bars: 1 mm (<bold>51</bold>); 0.5 mm (<bold>52–56</bold>).</p></caption><graphic xmlns:xlink="http://www.w3.org/1999/xlink" xlink:href="zookeys-1215-027_article-132189__-g009.jpg" position="float" orientation="portrait" xlink:type="simple" id="oo_1152271.jpg"><uri content-type="original_file" xlink:type="simple">https://binary.pensoft.net/fig/1152271</uri></graphic></fig><fig id="F10" position="float" orientation="portrait"><object-id xmlns:xlink="http://www.w3.org/1999/xlink" content-type="doi" xlink:type="simple">10.3897/zookeys.1215.132189.figures57-62</object-id><object-id xmlns:xlink="http://www.w3.org/1999/xlink" content-type="arpha" xlink:type="simple">32EAEA1D-83C4-544C-B744-63EEE172BDC2</object-id><label>Figures 57–62.</label><caption><p><italic><tp:taxon-name><tp:taxon-name-part taxon-name-part-type="genus" reg="Linzhiassamia">Linzhiassamia</tp:taxon-name-part><tp:taxon-name-part taxon-name-part-type="species" reg="zayuensis">zayuensis</tp:taxon-name-part></tp:taxon-name></italic> sp. nov., male (<bold>59, 61, 57</bold> paratype), female (<bold>58, 60, 62</bold> paratype) <bold>57</bold> male body, dorsal view <bold>58</bold> female body, dorsal view <bold>59</bold> left cheliceral fingers of male, frontal view <bold>60</bold> left cheliceral fingers of female, frontal view <bold>61</bold> right tarsal claw IV of male, lateral view <bold>62</bold> right tarsal claw IV of female, lateral view. Scale bars: 1 mm (<bold>57, 58</bold>); 0.5 mm (<bold>61–62</bold>), 0.25 mm (<bold>59–60</bold>).</p></caption><graphic xmlns:xlink="http://www.w3.org/1999/xlink" xlink:href="zookeys-1215-027_article-132189__-g010.jpg" position="float" orientation="portrait" xlink:type="simple" id="oo_1152272.jpg"><uri content-type="original_file" xlink:type="simple">https://binary.pensoft.net/fig/1152272</uri></graphic></fig><fig id="F11" position="float" orientation="portrait"><object-id xmlns:xlink="http://www.w3.org/1999/xlink" content-type="doi" xlink:type="simple">10.3897/zookeys.1215.132189.figures63-69</object-id><object-id xmlns:xlink="http://www.w3.org/1999/xlink" content-type="arpha" xlink:type="simple">89855A08-CD23-5E8A-905C-4272B94E6712</object-id><label>Figures 63–69.</label><caption><p><italic><tp:taxon-name><tp:taxon-name-part taxon-name-part-type="genus" reg="Linzhiassamia">Linzhiassamia</tp:taxon-name-part><tp:taxon-name-part taxon-name-part-type="species" reg="zayuensis">zayuensis</tp:taxon-name-part></tp:taxon-name></italic> sp. nov., genitalia of male paratype (<bold>63–67</bold>) and female paratype (<bold>68–69</bold>) <bold>63</bold> penis, ventral view <bold>64</bold> distal part of penis, lateral view <bold>65</bold> same, dorsal view <bold>66</bold> distal part of penis (expanded), lateral view <bold>67</bold> same, dorsal view <bold>68</bold> ovipositor, dorsal view <bold>69</bold> same, ventral view. Pb, pars basalis, Pd pars distalis. Scale bars: 0.5 mm (<bold>63</bold>); 0.25 mm (<bold>64–69</bold>).</p></caption><graphic xmlns:xlink="http://www.w3.org/1999/xlink" xlink:href="zookeys-1215-027_article-132189__-g011.jpg" position="float" orientation="portrait" xlink:type="simple" id="oo_1152273.jpg"><uri content-type="original_file" xlink:type="simple">https://binary.pensoft.net/fig/1152273</uri></graphic></fig><fig id="F12" position="float" orientation="portrait"><object-id xmlns:xlink="http://www.w3.org/1999/xlink" content-type="doi" xlink:type="simple">10.3897/zookeys.1215.132189.figures70-75</object-id><object-id xmlns:xlink="http://www.w3.org/1999/xlink" content-type="arpha" xlink:type="simple">475D9D44-C8E5-54BA-B9D7-70D11708DA74</object-id><label>Figures 70–75.</label><caption><p>Photographs of male (<bold>70–72</bold> paratype) and female (<bold>73–75</bold> paratype) of <italic><tp:taxon-name><tp:taxon-name-part taxon-name-part-type="genus" reg="Linzhiassamia">Linzhiassamia</tp:taxon-name-part><tp:taxon-name-part taxon-name-part-type="species" reg="zayuensis">zayuensis</tp:taxon-name-part></tp:taxon-name></italic> sp. nov. <bold>70, 73</bold> body and parts of appendages, dorsal view <bold>71, 74</bold> body and parts of appendages, lateral view <bold>72, 75</bold> body and parts of appendages, ventral view. Scale bars: 1 mm.</p></caption><graphic xmlns:xlink="http://www.w3.org/1999/xlink" xlink:href="zookeys-1215-027_article-132189__-g012.jpg" position="float" orientation="portrait" xlink:type="simple" id="oo_1152274.jpg"><uri content-type="original_file" xlink:type="simple">https://binary.pensoft.net/fig/1152274</uri></graphic></fig><p><bold><italic>Venter</italic></bold> (Fig. <xref ref-type="fig" rid="F8">47</xref>). Surface of all coxae tuberculated. Coxa I with a row of four tubercles prolaterally, and two rows of tubercles on the surface. Coxa II with a row of marginal tubercles on the prolateral surface, and disto-dorsally with an enlarged tubercle. Coxa III with prolateral and retrolateral rows of tubercles. Coxa IV larger than others, prolaterally with a few scattered tubercles. Genital operculum with many hair-tipped granules. Free sternites with a row of minute tubercles. Spiracles concealed.</p><p><bold><italic>Chelicera</italic></bold> (Figs <xref ref-type="fig" rid="F5">27–28</xref>, <xref ref-type="fig" rid="F6">34</xref>). Basichelicerite elongate, dorsally with a slight bulla, without prominent armaments. Cheliceral hand unarmed, with sparse hairs only. Fingers relatively short, inner edges toothed as illustrated (Fig. <xref ref-type="fig" rid="F6">34</xref>): moveable finger with 10 teeth, the proximal one enlarged; fixed finger with five teeth, the proximal one diminished.</p><p><bold><italic>Pedipalpus</italic></bold> (Figs <xref ref-type="fig" rid="F5">29–31</xref>). Coxa dorsally with one small tubercle. Trochanter ventrally with one long distal setiferous tubercle. Femur compressed laterally, widest at the middle of its length, ventrally with a row of six homogeneous setiferous tubercles; dorsally with a row of six low conical tubercles along the entire length; on the medial distal side with one setiferous tubercle. Patella with two ventromesal setiferous tubercles and four ventroectal setiferous tubercles. Tibia ventromesally with two enlarged and two small setiferous tubercles; and ventroectally with one fairly enlarged and four setiferous tubercles. Tarsus with sparse hairs, ventromesally with two slightly enlarged and one small setiferous tubercle, and ventroectally with two slightly enlarged and five small setiferous tubercles. Tarsal claw slightly curved, shorter than tarsus.</p><p><bold><italic>Legs</italic>.</bold> Slender and elongated. Trochanters I–IV with small hair-tipped granules on the ventral surface. All femora with hair-tipped granules, femora III and IV curved. Tarsi III–IV with a pseudonychium and two bare claws (Fig. <xref ref-type="fig" rid="F6">36</xref>). Tarsal formula (I–IV): 5(2)/9–10(3)/6/7. Distitarsus I two-jointed and II three-jointed. The remaining leg segments with hair-tipped granules.</p><p><bold><italic>Penis</italic></bold> (Figs <xref ref-type="fig" rid="F7">38–42</xref>). Truncus (pars basalis) slender, sides nearly parallel, then slightly enlarged (Fig. <xref ref-type="fig" rid="F7">38</xref>). Distal portion of penis (pars distalis) markedly enlarged: ventral plate nearly triangle, convex in dorsal view and concave in ventral view (Figs <xref ref-type="fig" rid="F7">39</xref>, <xref ref-type="fig" rid="F7">41</xref>), distal margin smooth and without any indentation (Figs <xref ref-type="fig" rid="F7">38</xref>, <xref ref-type="fig" rid="F7">40</xref>). Glans partially sunken into dorsal depressed portion of pars distalis and not extending the distal margin of the ventral plate (Fig. <xref ref-type="fig" rid="F7">39</xref>). The glans is composed of three-quarters by the prickly funnel and capsula externa near the base, and one-quarter by the stylus and capsula interna (Fig. <xref ref-type="fig" rid="F7">41</xref>). Capsula externa cylindrical and capsula interna triangular, and the inner side of capsula interna with dense cover of fur-like microtrichia. Stylus with irregular shape, constricted apically, the inverted stylus with capsula interna sunken into the spiny funnel, and all parts mentioned above surrounded totally by the capsula externa (Fig. <xref ref-type="fig" rid="F7">41</xref>). Ventral plate with 18 setae (Figs <xref ref-type="fig" rid="F7">38–40</xref>): two dorsal, 10 lateral and six ventral.</p><p><bold>Female</bold> (Figs <xref ref-type="fig" rid="F6">33</xref>, <xref ref-type="fig" rid="F6">35</xref>, <xref ref-type="fig" rid="F6">37</xref>, <xref ref-type="fig" rid="F8">48–50</xref>). In general appearance similar to the male (Figs <xref ref-type="fig" rid="F6">33</xref>, <xref ref-type="fig" rid="F8">48–50</xref>). The chelicerae are not enlarged and have a normal shape, with a slight difference in the inner edges of the cheliceral fingers compared to the males. The movable finger with 11 teeth and the fixed finger with seven teeth, both more than in males (Fig. <xref ref-type="fig" rid="F6">35</xref>). Pseudonychium of legs IV in female reduced compared to that of male (Fig. <xref ref-type="fig" rid="F6">37</xref>). Femora of pedipalpi dorsally with a row of six setiferous tubercles. Tarsal formula (I–IV): 5(2)/9–10(3)/6/7.</p><p><bold><italic>Ovipositor</italic></bold> (Figs <xref ref-type="fig" rid="F7">43</xref>, <xref ref-type="fig" rid="F7">44</xref>). Ventral side with four, dorsal side with six setae.</p></tp:treatment-sec><tp:treatment-sec sec-type="description" id="SECID0EV4AG"><title>Measurements.</title><p>Male holotype (female paratype): body 3.42 (3.88) long, 2.33 (2.30) wide at the widest portion. Scutum 2.60 (1.74) long. Interocular mound 0.50 (0.54) long, 0.30 (0.23) wide, 0.19 (0.13) high, 0.19 (0.26) far from the anterior border of the scutum. Pedipalpal claw 0.43 (0.33) long. Penis 1.34 long. Measurements of left pedipalpus and legs as in Tables <xref ref-type="table" rid="T3">3</xref>, <xref ref-type="table" rid="T4">4</xref>.</p><table-wrap id="T3" position="float" orientation="portrait"><label>Table 3.</label><caption><p><italic><tp:taxon-name><tp:taxon-name-part taxon-name-part-type="genus" reg="Linzhiassamia">Linzhiassamia</tp:taxon-name-part><tp:taxon-name-part taxon-name-part-type="species" reg="zayuensis">zayuensis</tp:taxon-name-part></tp:taxon-name></italic> sp. nov. Measurements of the pedipalp and legs of the male holotype (<abbrev xmlns:xlink="http://www.w3.org/1999/xlink" content-type="institution" xlink:title="Museum of Hebei University, Baoding, China" id="ABBRID0EX5AG" xlink:type="simple">MHBU</abbrev>-Opi-24ZC011801), as length/width.</p></caption><table id="TID0E3NBG" rules="all"><tbody><tr><th rowspan="1" colspan="1"/><th rowspan="1" colspan="1">Trochanter</th><th rowspan="1" colspan="1">Femur</th><th rowspan="1" colspan="1">Patella</th><th rowspan="1" colspan="1">Tibia</th><th rowspan="1" colspan="1">Metatarsus</th><th rowspan="1" colspan="1">Tarsus</th><th rowspan="1" colspan="1">Total</th></tr><tr><td rowspan="1" colspan="1">Pedipalp</td><td rowspan="1" colspan="1">0.37/0.21</td><td rowspan="1" colspan="1">0.93/0.26</td><td rowspan="1" colspan="1">0.72/0.20</td><td rowspan="1" colspan="1">0.60/0.25</td><td rowspan="1" colspan="1"/><td rowspan="1" colspan="1">0.51/0.26</td><td rowspan="1" colspan="1">3.13</td></tr><tr><td rowspan="1" colspan="1">Leg I</td><td rowspan="1" colspan="1">0.31/0.23</td><td rowspan="1" colspan="1">1.32/0.18</td><td rowspan="1" colspan="1">0.59/0.24</td><td rowspan="1" colspan="1">1.06/0.17</td><td rowspan="1" colspan="1">1.49/0.07</td><td rowspan="1" colspan="1">0.71/0.07</td><td rowspan="1" colspan="1">5.48</td></tr><tr><td rowspan="1" colspan="1">Leg II</td><td rowspan="1" colspan="1">0.35/0.27</td><td rowspan="1" colspan="1">2.27/0.18</td><td rowspan="1" colspan="1">0.73/0.23</td><td rowspan="1" colspan="1">1.96/0.19</td><td rowspan="1" colspan="1">2.13/0.07</td><td rowspan="1" colspan="1">2.21/0.07</td><td rowspan="1" colspan="1">9.65</td></tr><tr><td rowspan="1" colspan="1">Leg III</td><td rowspan="1" colspan="1">0.43/0.34</td><td rowspan="1" colspan="1">1.69/0.19</td><td rowspan="1" colspan="1">0.62/0.31</td><td rowspan="1" colspan="1">1.22/0.24</td><td rowspan="1" colspan="1">1.91/0.12</td><td rowspan="1" colspan="1">1.14/0.08</td><td rowspan="1" colspan="1">7.01</td></tr><tr><td rowspan="1" colspan="1">Leg IV</td><td rowspan="1" colspan="1">0.52/0.36</td><td rowspan="1" colspan="1">2.41/0.19</td><td rowspan="1" colspan="1">0.79/0.36</td><td rowspan="1" colspan="1">1.74/0.26</td><td rowspan="1" colspan="1">2.78/0.16</td><td rowspan="1" colspan="1">1.54/0.10</td><td rowspan="1" colspan="1">9.78</td></tr></tbody></table></table-wrap><table-wrap id="T4" position="float" orientation="portrait"><label>Table 4.</label><caption><p><italic><tp:taxon-name><tp:taxon-name-part taxon-name-part-type="genus" reg="Linzhiassamia">Linzhiassamia</tp:taxon-name-part><tp:taxon-name-part taxon-name-part-type="species" reg="zayuensis">zayuensis</tp:taxon-name-part></tp:taxon-name></italic> sp. nov. Measurements of the pedipalp and legs of the female paratype (<abbrev xmlns:xlink="http://www.w3.org/1999/xlink" content-type="institution" xlink:title="Museum of Hebei University, Baoding, China" id="ABBRID0EKEBG" xlink:type="simple">MHBU</abbrev>-Opi-24ZC011802), as length/width.1</p></caption><table id="TID0EXVBG" rules="all"><tbody><tr><th rowspan="1" colspan="1"/><th rowspan="1" colspan="1">Trochanter</th><th rowspan="1" colspan="1">Femur</th><th rowspan="1" colspan="1">Patella</th><th rowspan="1" colspan="1">Tibia</th><th rowspan="1" colspan="1">Metatarsus</th><th rowspan="1" colspan="1">Tarsus</th><th rowspan="1" colspan="1">Total</th></tr><tr><td rowspan="1" colspan="1">Pedipalp</td><td rowspan="1" colspan="1">0.39/0.19</td><td rowspan="1" colspan="1">0.89/0.25</td><td rowspan="1" colspan="1">0.67/0.20</td><td rowspan="1" colspan="1">0.59/0.22</td><td rowspan="1" colspan="1"/><td rowspan="1" colspan="1">0.53/0.21</td><td rowspan="1" colspan="1">3.07</td></tr><tr><td rowspan="1" colspan="1">Leg I</td><td rowspan="1" colspan="1">0.29/0.21</td><td rowspan="1" colspan="1">1.30/0.19</td><td rowspan="1" colspan="1">0.58/0.20</td><td rowspan="1" colspan="1">0.98/0.17</td><td rowspan="1" colspan="1">1.40/0.07</td><td rowspan="1" colspan="1">1.02/0.06</td><td rowspan="1" colspan="1">5.57</td></tr><tr><td rowspan="1" colspan="1">Leg II</td><td rowspan="1" colspan="1">0.39/0.25</td><td rowspan="1" colspan="1">2.17/0.17</td><td rowspan="1" colspan="1">0.64/0.23</td><td rowspan="1" colspan="1">1.97/0.17</td><td rowspan="1" colspan="1">2.16/0.08</td><td rowspan="1" colspan="1">2.06/0.08</td><td rowspan="1" colspan="1">9.39</td></tr><tr><td rowspan="1" colspan="1">Leg III</td><td rowspan="1" colspan="1">0.37/0.27</td><td rowspan="1" colspan="1">1.71/0.20</td><td rowspan="1" colspan="1">0.57/0.26</td><td rowspan="1" colspan="1">1.11/0.21</td><td rowspan="1" colspan="1">1.86/0.08</td><td rowspan="1" colspan="1">1.19/0.07</td><td rowspan="1" colspan="1">6.81</td></tr><tr><td rowspan="1" colspan="1">Leg IV</td><td rowspan="1" colspan="1">0.43/0.26</td><td rowspan="1" colspan="1">2.27/0.22</td><td rowspan="1" colspan="1">0.66/0.27</td><td rowspan="1" colspan="1">1.55/0.21</td><td rowspan="1" colspan="1">2.82/0.09</td><td rowspan="1" colspan="1">1.52/0.07</td><td rowspan="1" colspan="1">9.25</td></tr></tbody></table></table-wrap></tp:treatment-sec><tp:treatment-sec sec-type="habitat" id="SECID0EJJBG"><title>Habitat.</title><p>These specimens were collected by sifting through the fallen leaves in the dark and humid undergrowth of the forest, as well as under stones and on the leaves of the shrubbery.</p></tp:treatment-sec><tp:treatment-sec sec-type="distribution" id="SECID0EOJBG"><title>Distribution.</title><p>Known only from the type locality, the Zayu County, Bome County, and Lulang Town, Nyingchi City, Xizang Autonomous Region, China.</p></tp:treatment-sec><tp:treatment-sec sec-type="variation" id="SECID0ETJBG"><title>Variation.</title><p>Five male specimens were examined, displaying two distinct external morphologies, with a male paratype (<abbrev xmlns:xlink="http://www.w3.org/1999/xlink" content-type="institution" xlink:title="Museum of Hebei University, Baoding, China" id="ABBRID0EZJBG" xlink:type="simple">MHBU</abbrev>-Opi-24ZC011901) chosen for discussion due to its differences from the male holotype (<abbrev xmlns:xlink="http://www.w3.org/1999/xlink" content-type="institution" xlink:title="Museum of Hebei University, Baoding, China" id="ABBRID0E5JBG" xlink:type="simple">MHBU</abbrev>-Opi-24ZC011801). Compared to <abbrev xmlns:xlink="http://www.w3.org/1999/xlink" content-type="institution" xlink:title="Museum of Hebei University, Baoding, China" id="ABBRID0EDKBG" xlink:type="simple">MHBU</abbrev>-Opi-24ZC011801, <abbrev xmlns:xlink="http://www.w3.org/1999/xlink" content-type="institution" xlink:title="Museum of Hebei University, Baoding, China" id="ABBRID0EIKBG" xlink:type="simple">MHBU</abbrev>-Opi-24ZC011901 exhibits darker body coloration, there are no dark brown patches located on the sides of the anterior margin of the prosoma and larger dark brown patches on the opisthosomal areas I–IV (Figs <xref ref-type="fig" rid="F12">70–72</xref>). The carapace is shorter and rounder, with only two spines on each side of the anterior margin of the cephalothorax, ocularium armed with a conspicuous short median spine (Figs <xref ref-type="fig" rid="F9">51</xref>, <xref ref-type="fig" rid="F10">57</xref>, <xref ref-type="fig" rid="F12">70–71</xref>). Pedipalpus femur ventrally with a row of seven homogeneous setiferous tubercles, which has one more than <abbrev xmlns:xlink="http://www.w3.org/1999/xlink" content-type="institution" xlink:title="Museum of Hebei University, Baoding, China" id="ABBRID0EDLBG" xlink:type="simple">MHBU</abbrev>-Opi-24ZC011801 (Figs <xref ref-type="fig" rid="F9">54–56</xref>). The chelicerae and inner edges of cheliceral finger show no significant differences (Figs <xref ref-type="fig" rid="F9">52</xref>, <xref ref-type="fig" rid="F9">53</xref>), the moveable finger with 10 teeth, fixed finger with six teeth (Fig. <xref ref-type="fig" rid="F10">59</xref>). There is no variation in pseudonychium of legs IV among male individuals. (Fig. <xref ref-type="fig" rid="F10">61</xref>).</p><p>Females also exhibit variation in morphological characteristics. Similar to the differences observed in males, females also display slight differences in body coloration (Figs <xref ref-type="fig" rid="F12">73–72</xref>). The number of spines on the anterior margin of carapace at the lateral portion from two to three, and the presence or absence of spines on the ocularium varies (Figs <xref ref-type="fig" rid="F12">73–75</xref>). Furthermore, the number of homogeneous setiferous tubercles on the pedipalpus femur ventrally ranges from six to seven. The chelicerae and inner edges of cheliceral finger show no significant differences, the moveable finger with 11 teeth, fixed finger with six teeth (Fig. <xref ref-type="fig" rid="F10">60</xref>). There is no variation in pseudonychium of legs IV and the ovipositor among females (Figs <xref ref-type="fig" rid="F10">62</xref>, <xref ref-type="fig" rid="F11">68</xref>, <xref ref-type="fig" rid="F11">69</xref>).</p><p>The observed external morphological differences initially led us to consider these as potentially separate species. However, upon dissecting the genitalia, we found remarkable similarities both before and after expansion, with only slight differences in the shapes of the stylus and prickly funnel (Figs <xref ref-type="fig" rid="F11">63–67</xref>). We speculate that these differences may be due to varying degrees of genitalia expansion. Despite the significant variations in external morphology, including coloration, interocular tubercles, pedipalp spines, and cheliceral teeth, our examination of the male genitalia did not reveal sufficient divergence to warrant the classification of distinct species at this time.</p><p>The Qinghai-Xizang Plateau is characterized by high altitude, thin atmospheric layers, and unique geographical and climatic conditions. These factors likely contribute to the observed morphological variations among specimens, particularly given the restricted gene flow between populations at different altitudes due to the limited dispersal capacity of harvestmen. While these variations may suggest the presence of more than one species, the current sample size and geographic coverage do not provide enough evidence to definitively separate these populations into distinct species. A more extensive collection of specimens from a broader range of localities is necessary before any formal taxonomic decisions can be made.</p></tp:treatment-sec></tp:taxon-treatment>
